# Supplementary material for: A method for interoperable knowledge-based data quality assessment
Source: BMC Med Inform Decis Mak. 2021 Mar 9;21:93. doi: 10.1186/s12911-021-01458-1 (PMC7942002; doi:10.1186/s12911-021-01458-1)
Supplement: Supplementary file 1 — Additional file 1: Appendix A. Example MM. [file 12911_2021_1458_MOESM1_ESM.txt]

# Version: 0.4

# Author: Erik Tute


# Expected contextualization: (what a tool generating executable MMs has to add - contextualization values are supposed to be documented as part of the MM with the results)

# domainPaths identify the "variables" the MM refers to

# (the tool executing the MMs has to provide the data for these as vectors named item0, item1, item2, ...)

# item0 (numeric) = dataset-row/[openehr-ehr-composition.report.v1]/content[openehr-ehr-observation.container.v0]/data[at0001]/events[at0002]/data[at0003]/items[openehr-ehr-cluster.specimen.v0]/items[at0086]/items[at0015]/value/value.asUnixTS
# item1 (string) = dataset-row/[openehr-ehr-composition.report.v1]/context/health_care_facility/name


# (optional) function to apply on each row of data to create subgroups in a dimension

group = function(item0, item1) {
item1
}

# (optional) function to apply on each row of data e.g. to check if values fulfill a certain condition

check = function(item0, item1) {
item0 >= 1367193600 && item0 <= 1435190400
}

# function to apply on checked values (after grouping and checks were applied) to summarize input values per group e.g. a mean

characterization = mean


########################################

# generic R-code below (always the same)

########################################


#catch empty input data vector

if (length(item0) == 0) {

  cat(sprintf('[{"size": 0}]'))

  q()

}


# apply check

if (!is.null(check)) {

  checked = mapply(check, item0, item1)

} else {

  checked = item0

}

# subgrouping

if (!is.null(group)) {

  grouping = mapply(group, item0, item1)

} else {

  grouping = rep(TRUE, length(checked))

}

#characterization

results = aggregate(checked, list(grouping), characterization)

groupSizes = aggregate(checked, list(grouping), length)

#return as JSON

sep = ''

str = ''

for(i in 1:nrow(results)){

  if (i > 1) {sep = ','}

  str = (sprintf('%s%s{"dimension_level":"%s", "value":%f, "size": %d}', str, sep, results[i,1], results[i,2], groupSizes[i,2]))

}

cat(sprintf('[%s]<end>', str))
