# Supplementary material for: A method for interoperable knowledge-based data quality assessment
Source: BMC Med Inform Decis Mak. 2021 Mar 9;21:93. doi: 10.1186/s12911-021-01458-1 (PMC7942002; doi:10.1186/s12911-021-01458-1)
Supplement: Supplementary file 2 — Additional file 2: Appendix B. Example AQL. [file 12911_2021_1458_MOESM2_ESM.txt]

-- AQL used for querying data of interest for distributions of transplant receiver date of birth and gender
SELECT
   e/ehr_id/value AS DM_EHR_ID,
   e/ehr_status/subject/external_ref/id/value AS DM_Unique_Subject_Identifier,
   DM/content[openEHR-EHR-EVALUATION.gender.v1]/data[at0002]/items[at0019]/value AS DM_Gender,
   SEL/content[openEHR-EHR-OBSERVATION.age.v0]/data[at0001]/events[at0002]/data[at0003]/items[at0006,'Date of birth (Character) ']/value AS SEL_Date_of_birth_Character
FROM EHR e
CONTAINS
   (COMPOSITION DM AND COMPOSITION SEL)
WHERE DM/archetype_details/template_id/value = "DM" AND SEL/archetype_details/template_id/value = "SELECT"
ORDER BY DM_Unique_Subject_Identifier
LIMIT 5000
